# Supplementary material for: Efficacy and Safety of Low-Dose Protamine in Reducing Bleeding Complications during TAVI: A Propensity-Matched Comparison
Source: J Clin Med. 2023 Jun 24;12(13):4243. doi: 10.3390/jcm12134243 (PMC10342582; doi:10.3390/jcm12134243)
Supplement: Supplementary file 1 [file jcm-12-04243-s001.zip]

Archive with 1 entries (1 files):
- jcm-2404769-supplementary.pdf
